# Supplementary material for: The Transcriptional Regulation of Genes Involved in the Immune Innate Response of Keratinocytes Co-Cultured with Trichophyton rubrum Reveals Important Roles of Cytokine GM-CSF
Source: J Fungi (Basel). 2022 Oct 31;8(11):1151. doi: 10.3390/jof8111151 (PMC9693189; doi:10.3390/jof8111151)
Supplement: Supplementary file 1 [file jof-08-01151-s001.zip]

Archive with 1 entries (1 files):
- jof-1982625-supplementary.pdf
